# Supplementary material for: Identification of Potential Sepsis Therapeutic Drugs Using a Zebrafish Rapid Screening Approach
Source: Life (Basel). 2024 Dec 20;14(12):1689. doi: 10.3390/life14121689 (PMC11676162; doi:10.3390/life14121689)
Supplement: Supplementary file 1 [file life-14-01689-s001.zip]

Archive with 1 entries (1 files):
- Supplemental Data.pptx
